# Supplementary material for: Aldehyde-alcohol dehydrogenase forms a high-order spirosome architecture critical for its activity
Source: Nat Commun. 2019 Oct 4;10:4527. doi: 10.1038/s41467-019-12427-8 (PMC6778083; doi:10.1038/s41467-019-12427-8)
Supplement: Supplementary file 4 — Source Data [file 41467_2019_12427_MOESM4_ESM.xlsx]

## Sheet: Fig. 5a
Spirosome pitch (Å)	-	+
	90.703	85.699
	71.305	97.458
	90.897	101.191
	69.551	92.247
	77.404	82.551
	64.85	105.127
	79.266	93.953
	86.416	97.458
	102.748	84.453
	71.328	93.953
	72.629	93.953
	73.246	113.524
	87.616	95.814
	83.578	101.539
	78.237	148.553
	87.616	118.396
	87.616	118.396
	73.687	108.434
	72.901	93.009
	67.142	114.144
	90.208	101.016
	80.822	99.608
	75.631	115.375
	88.336	122.356
	50.77	103.945
	74.455	105.127
	82.764	110.53
	50.77	103.775
	77.476	101.016
	90.703	130.862
	82.551	107.123
	82.551	90.508
	84.034	110.53
	58.824	92.819
	74.455	103.775
	77.476	109.245
	85.699	103.945
	60.598	109.245
	80.822	101.713
	67.751	137.826
	77.248	105.796
	98	102.577
	75.631	112.744
	63.166	102.577
	84.453	108.434
	42.849	125.349
	84.034	112.744
	88.336	103.945
	72.533	109.567
	65.363	121.922
	77.476	117.648
	53.808	126.051
	71.553	85.078
	71.305	113.057
	66.435	120.172
	85.699	101.016
	77.248	85.078
	129.778	105.295
	79.278	90.703
	67.751	92.819
	66.435	79.943
	77.248	126.331
	83.402	107.616
	82.551	113.524
	71.553	95.259
	75.631	82.551
	71.553	98.897
	77.476	95.814
	80.822	112.116
	72.289	80.822
	67.751	103.945
	79.278	107.123
	67.751	75.163
	71.799	118.842
	79.278	85.078
	80.822	109.567
	66.435	96.731
	85.078	95.814
	102.577	90.508
	83.402	106.958
	85.078	96.731
	80.822	103.945
	82.551	88.336
	95.998	96.731
	95.814	84.453
	71.553	114.299
	72.533	118.991
	99.608	95.259
	62.038	106.958
	89.921	90.897
	69.551	96.731
	66.435	98.897
	58.824	93.953
	79.722	90.703
	67.751	118.842
	69.296	101.016
	67.227	107.123
	73.5	113.057
	75.163	114.299
	72.533	118.842

## Sheet: Fig. 6f
time	WT_1	WT_2	WT_3	F670V_1	F670V_2	F670V_3	F670A_1	F670A_2	F670A_3	F670E_1	F670E_2	F670E_3
0	9.86994	9.05121	10.6887	15.601	12.3261	3.3201	13.1449	13.1449	16.4198	0.86391	9.05121	9.86994
1	11.5074	10.6887	12.3261	16.4198	17.2385	4.13883	14.7823	13.9636	17.2385	0.04518	9.05121	10.6887
2	13.1449	13.1449	15.601	17.2385	13.9636	4.95756	15.601	15.601	18.876	4.13883	9.86994	10.6887
3	19.6947	16.4198	18.876	18.876	14.7823	6.59502	18.0572	18.0572	21.3322	4.95756	10.6887	11.5074
4	22.9696	20.5134	23.7883	19.6947	16.4198	7.41375	20.5134	19.6947	23.7883	4.95756	11.5074	13.1449
5	26.2445	25.4258	30.3382	22.1509	18.0572	9.86994	23.7883	22.9696	26.2445	6.59502	12.3261	13.9636
6	36.888	31.9757	37.7068	24.6071	20.5134	12.3261	27.0633	26.2445	29.5195	4.95756	13.9636	15.601
7	39.3442	39.3442	45.8941	27.0633	22.9696	14.7823	30.3382	29.5195	32.7944	6.59502	15.601	18.0572
8	46.7128	46.7128	54.0814	30.3382	26.2445	18.0572	34.4318	33.6131	36.0693	8.23248	18.0572	19.6947
9	58.175	55.7188	63.9061	33.6131	29.5195	21.3322	38.5255	36.888	40.1629	10.6887	19.6947	22.1509
10	67.181	64.7249	73.7309	36.888	32.7944	25.4258	43.4379	40.9817	44.2566	13.1449	22.1509	24.6071
11	74.5496	75.3683	84.3744	40.9817	37.7068	30.3382	47.5315	45.8941	48.3502	16.4198	25.4258	27.882
12	85.1931	85.1931	95.0179	45.8941	41.8004	34.4318	52.4439	49.9877	53.2626	22.1509	27.882	31.1569
13	95.0179	95.0179	105.661	50.8064	46.7128	39.3442	57.3563	54.9001	58.175	22.1509	31.1569	34.4318
14	105.661	105.661	117.124	55.7188	51.6252	45.0753	62.2687	60.6312	63.0874	25.4258	34.4318	37.7068
15	116.305	116.305	126.948	61.4499	57.3563	50.8064	67.9998	65.5436	68.8185	29.5195	38.5255	41.8004
16	126.948	126.948	137.592	67.9998	63.0874	56.5376	73.7309	71.2747	74.5496	33.6131	42.6191	45.8941
17	136.773	137.592	147.417	73.7309	69.6372	63.0874	79.462	77.0058	80.2807	37.7068	46.7128	49.9877
18	146.598	146.598	157.241	80.2807	83.5556	70.456	85.1931	83.5556	86.0118	44.2566	50.8064	54.0814
19	156.423	156.423	168.704	87.6493	82.7369	77.0058	91.7429	89.2867	92.5617	46.7128	55.7188	58.9937
20	165.429	165.429	176.072	94.1991	90.1055	84.3744	98.2928	95.8366	99.1115	54.0814	60.6312	63.9061
21	173.616	174.435	184.259	101.568	97.474	91.7429	104.843	103.205	105.661	57.3563	65.5436	68.8185
22	181.803	182.622	192.447	108.936	104.843	99.9302	112.211	109.755	112.211	61.4499	70.456	73.7309
23	189.991	189.991	199.815	117.124	118.761	107.299	118.761	116.305	118.761	67.181	76.1871	79.462
24	197.359	197.359	207.184	124.492	120.398	115.486	125.311	123.673	126.13	72.9121	81.9182	85.1931
25	203.09	203.909	213.734	132.679	128.586	123.673	133.498	131.042	133.498	78.6433	86.8306	90.1055
26	209.64	212.096	220.284	140.048	140.048	131.861	140.048	137.592	140.867	84.3744	92.5617	95.8366
27	216.19	217.009	226.833	148.235	144.142	140.048	147.417	144.96	148.235	90.1055	98.2928	101.568
28	221.921	222.74	232.565	156.423	152.329	147.417	153.966	152.329	155.604	95.8366	104.024	107.299
29	231.746	227.652	237.477	163.791	159.698	155.604	161.335	159.698	162.972	103.205	109.755	113.03
30	232.565	233.383	243.208	171.978	170.341	163.791	168.704	167.066	169.522	107.299	116.305	118.761
31	237.477	238.296	248.12	179.347	174.435	171.16	175.253	173.616	176.891	113.849	122.036	124.492
32	241.571	242.389	253.033	186.716	182.622	178.528	182.622	180.985	184.259	121.217	127.767	130.223
33	246.483	247.302	257.126	193.265	189.172	185.897	189.172	187.534	190.809	125.311	133.498	135.954
34	250.577	251.395	261.22	200.634	196.54	192.447	195.722	194.903	198.178	131.861	140.048	141.685
35	254.67	255.489	265.314	207.184	203.09	199.815	202.271	201.453	204.728	137.592	145.779	147.417
36	257.945	259.583	269.407	213.734	209.64	206.365	208.821	208.003	210.459	143.323	151.51	152.329
37	261.22	262.858	273.501	220.284	216.19	212.096	214.552	213.734	217.009	152.329	157.241	158.06
38	264.495	266.132	276.776	226.015	221.921	218.646	220.284	219.465	223.558	154.785	162.972	163.791
39	267.77	269.407	280.051	231.746	227.652	224.377	226.015	225.196	228.471	160.516	167.885	168.704
40	271.045	271.864	282.507	237.477	233.383	229.29	231.746	230.927	234.202	167.885	173.616	178.528
41	273.501	275.138	285.782	242.389	238.296	235.021	236.658	235.839	239.933	172.797	179.347	179.347
42	275.957	277.595	289.057	247.302	242.389	239.114	242.389	241.571	244.845	176.072	184.259	183.441
43	278.413	280.051	291.513	252.214	247.302	244.027	246.483	246.483	249.758	180.985	189.172	189.172
44	280.87	282.507	293.969	256.308	252.214	248.12	251.395	250.577	253.851	185.897	194.084	193.265
45	283.326	284.144	295.607	260.401	259.583	252.214	255.489	254.67	258.764	194.903	198.178	198.178
46	284.963	286.601	298.063	264.495	259.583	256.308	259.583	258.764	262.858	195.722	203.09	202.271
47	286.601	288.238	300.519	268.589	263.676	260.401	263.676	263.676	266.132	199.815	208.003	206.365
48	288.238	289.876	302.157	271.864	266.951	262.858	266.951	266.132	270.226	204.728	212.096	210.459
49	297.244	291.513	303.794	275.138	270.226	266.132	270.226	269.407	273.501	208.821	216.19	214.552
50	290.694	293.151	305.431	277.595	272.682	269.407	273.501	272.682	276.776	212.915	220.284	218.646
51	292.332	293.969	307.069	280.051	275.957	271.864	276.776	275.957	279.232	217.827	224.377	221.921
52	293.969	295.607	308.706	283.326	278.413	274.32	279.232	278.413	281.688	219.465	227.652	226.015
53	294.788	296.425	309.525	285.782	280.87	276.776	281.688	280.87	284.963	230.108	231.746	229.29
54	295.607	298.063	311.163	287.419	286.601	279.232	284.144	283.326	286.601	226.833	235.021	232.565
55	297.244	298.882	312.8	289.876	294.788	280.87	286.601	285.782	289.057	230.108	238.296	235.839
56	298.063	299.7	313.619	291.513	286.601	282.507	288.238	288.238	291.513	233.383	241.571	239.114
57	298.882	300.519	314.438	293.151	290.694	284.144	290.694	289.876	293.151	235.839	244.027	241.571
58	299.7	301.338	316.075	294.788	290.694	285.782	292.332	291.513	294.788	241.571	247.302	244.845
59	301.338	302.157	316.894	296.425	291.513	287.419	293.969	293.151	296.425	241.571	249.758	247.302
60	301.338	302.975	317.712	298.063	293.151	289.057	295.607	294.788	298.063	244.027	252.214	249.758

## Sheet: Suppl. Fig. 1bc
Spirosome length (Å)
389.659
323.048
323.048
437.83
452.597
673.883
213.068
200.346
311.487
430.82
357.81
353.137
294.118
715.619
347.607
259.091
391.784
306.786
266.724
529.412
133.102
391.077
295.057
349.79
431.462
327.727
436.723
368.294
1220.36
321.114
326.881
332.132
685.288
349.79
329.412
364.896
344.407
662.281
279.644
265.424
306.109
382.67
242.536
458.22
541.688
602.647
550.055
831.89
463.625
329.622
547.407
284.307
604.71
483.642
413.107
334.829
413.777
378.853
266.724
391.077
270.844
474.25
1106.88
794.619
406.351
463.027
279.644
510.783
503.551
294.353
553.066
689.315
362.422
391.607
251.776
424.183
436.564
306.786
458.974
350.975
526.134
433.861
270.844
604.138
251.501
308.81
252.599
590.115
323.048
429.371
410.924
512.947
292.229
646.096
339.346
286.489
301.323
469.705
305.43
459.426
341.987
564.951
510.783
416.278
402.071
423.693
343.602
311.487
554.94
437.198
551.312
677.263
417.771
537.069
299.942
346.01
389.659
512.947
364.896
637.686
476.434
366.41
400.173
473.228
331.506
586.114
284.55
613.572
490.322
400.173
810.4
343.602
484.5
1190.51
588
576.951
324.544
444.731
883.92
458.974
565.808
680.83
628.944
442.078
296.928
945.871
520.846
539.768
439.251
494.678
609.271
353.92
318.517
883.215
480.196
664.263
429.371
418.929
600.461
460.179
560.894
647.914
494.678
1153.3
628.394
545.761
349.196
1206.96
915.079
836.701
158.278
461.381
560.894
790.952
325.396
670.691
420.907
569.222
236.468
354.701
400.173
409.236
492.715
434.02
469.705
554.94
584.222
282.353
249.567
479.042
752.39
442.86
375.366
336.89
258.02

## Sheet: Suppl. Fig. 9b
Supplementary Fig. 9b	q2	ln (I(q))
Guinier region: 28-91	4.6619e-05	-2.80266
	4.9697e-05	-2.77984
	5.2875e-05	-2.80929
	5.615e-05	-2.81671
	5.9524e-05	-2.83983
	6.2997e-05	-2.82434
	6.6568e-05	-2.82563
	7.0237e-05	-2.81732
	7.4005e-05	-2.80841
	7.7871e-05	-2.83106
	8.1836e-05	-2.83379
	8.5899e-05	-2.85829
	9.006e-05	-2.85975
	9.432e-05	-2.85966
	9.8679e-05	-2.86052
	0.00010314	-2.88314
	0.00010769	-2.8888
	0.00011234	-2.90313
	0.0001171	-2.89363
	0.00012195	-2.89879
	0.0001269	-2.86732
	0.00013194	-2.8892
	0.00013709	-2.90482
	0.00014233	-2.8954
	0.00014768	-2.91058
	0.00015312	-2.88168
	0.00015866	-2.90062
	0.0001643	-2.93395
	0.00017003	-2.9424
	0.00017587	-2.94483
	0.0001818	-2.93646
	0.00018783	-2.94091
	0.00019396	-2.96274
	0.00020019	-2.97145
	0.00020652	-2.98915
	0.00021294	-2.98345
	0.00021947	-2.98296
	0.00022609	-2.96661
	0.00023281	-2.995
	0.00023963	-3.01434
	0.00024655	-3.01451
	0.00025357	-2.99851
	0.00026068	-3.04501
	0.00026789	-2.99665
	0.0002752	-3.00022
	0.00028261	-3.03132
	0.00029012	-3.03261
	0.00029773	-3.06522
	0.00030543	-3.029
	0.00031324	-3.04293
	0.00032114	-3.05343
	0.00032914	-3.07758
	0.00033724	-3.06605
	0.00034544	-3.0724
	0.00035373	-3.09339
	0.00036213	-3.10184
	0.00037062	-3.10807
	0.00037921	-3.09928
	0.0003879	-3.1103
	0.00039669	-3.11226
	0.00040558	-3.16813
	0.00041456	-3.1335
	0.00042364	-3.13823
	0.00043283	-3.15959
	0.00044211	-3.1612
	0.00045149	-3.16168
	0.00046096	-3.19418
	0.00047054	-3.19928
	0.00048021	-3.18728
	0.00048998	-3.20088
	0.00049986	-3.18026
	0.00050982	-3.20678
	0.00051989	-3.2528
	0.00053006	-3.24832
	0.00054032	-3.23373
	0.00055069	-3.21789
	0.00056115	-3.25173
	0.00057171	-3.25178
	0.00058237	-3.28764
	0.00059312	-3.26813
	0.00060398	-3.27863
	0.00061493	-3.31649
	0.00062598	-3.28988
	0.00063713	-3.29094
	0.00064838	-3.29832
	0.00065973	-3.31449
	0.00067118	-3.32397
	0.00068272	-3.36389
	0.00069436	-3.34713
	0.00070611	-3.36163
	0.00071794	-3.35617
	0.00072988	-3.36504
	0.00074192	-3.37524
	0.00075405	-3.38521
	0.00076629	-3.3947
	0.00077862	-3.42323
	0.00079105	-3.43241
	0.00080358	-3.42603
	0.00081621	-3.41202
	0.00082893	-3.43059
	0.00084176	-3.43088
	0.00085468	-3.44743
	0.0008677	-3.48105
	0.00088082	-3.45898
	0.00089404	-3.47605
	0.00090735	-3.49631
	0.00092077	-3.51921
	0.00093428	-3.51504
	0.00094789	-3.53734
	0.0009616	-3.56335
	0.00097541	-3.52546
	0.00098932	-3.56452
	0.00100332	-3.57442
	0.00101742	-3.56108
	0.00103163	-3.54568
	0.00104593	-3.60503
	0.00106033	-3.57867
	0.00107482	-3.60459
	0.00108942	-3.59003
	0.00110411	-3.64735
	0.00111891	-3.64031
	0.0011338	-3.63126
	0.00114879	-3.63335
	0.00116388	-3.66476
	0.00117906	-3.68097
	0.00119435	-3.7202
	0.00120973	-3.67773
	0.00122521	-3.7009
	0.00124079	-3.69413
	0.00125647	-3.70141
	0.00127225	-3.73671
	0.00128812	-3.7218
	0.0013041	-3.74544
	0.00132017	-3.73356
	0.00133634	-3.75389
	0.00135261	-3.73752
	0.00136898	-3.76336
	0.00138544	-3.79243
	0.00140201	-3.79578
	0.00141867	-3.83424
	0.00143543	-3.83174
	0.00145229	-3.83769
	0.00146925	-3.85698
	0.00148631	-3.82778
	0.00150346	-3.8455
	0.00152072	-3.90522
	0.00153807	-3.86099
	0.00155552	-3.91093
	0.00157307	-3.89636
	0.00159072	-3.914
	0.00160846	-3.92901
	0.00162631	-3.91946
	0.00164425	-3.88797
	0.00166229	-3.95987
	0.00168043	-3.97017
	0.00169867	-3.94843
	0.001717	-4.00504
	0.00173544	-3.96767
	0.00175397	-4.03045
	0.0017726	-4.02315
	0.00179133	-3.99942
	0.00181016	-4.02439
	0.00182909	-4.0634
	0.00184812	-4.07186
	0.00186724	-4.08381
	0.00188646	-4.08893
	0.00190578	-4.08058
	0.0019252	-4.09041
	0.00194472	-4.12641
	0.00196434	-4.13643
	0.00198405	-4.15088
	0.00200386	-4.11021
	0.00202377	-4.17723
	0.00204378	-4.1535
	0.00206389	-4.15195
	0.0020841	-4.18019
	0.0021044	-4.1558
	0.00212481	-4.21659
	0.00214531	-4.18045
	0.00216591	-4.22994
	0.00218661	-4.26689
	0.00220741	-4.19401
	0.0022283	-4.27265
	0.0022493	-4.24068
	0.00227039	-4.27991
	0.00229158	-4.29959
	0.00231287	-4.32981
	0.00233426	-4.29966
	0.00235574	-4.29943
	0.00237733	-4.34031
	0.00239901	-4.30478
	0.00242079	-4.34777
	0.00244268	-4.35495
	0.00246465	-4.42723
	0.00248673	-4.37309
	0.00250891	-4.39681
	0.00253118	-4.36516
	0.00255355	-4.42765
	0.00257602	-4.43434
	0.00259859	-4.41329
	0.00262126	-4.45758
	0.00264403	-4.4874
	0.00266689	-4.475
	0.00268985	-4.46329
	0.00271292	-4.51778
	0.00273608	-4.53789
	0.00275933	-4.48536
	0.00278269	-4.50156
	0.00280615	-4.51281
	0.0028297	-4.57742
	0.00285335	-4.54208
	0.0028771	-4.54386
	0.00290095	-4.54439
	0.0029249	-4.54754
	0.00294894	-4.60251
	0.00297309	-4.59801
	0.00299733	-4.63774
	0.00302167	-4.61287
	0.00304611	-4.65171
	0.00307065	-4.61471
	0.00309529	-4.69457
	0.00312002	-4.67553
	0.00314485	-4.70265
	0.00316979	-4.67994
	0.00319482	-4.71917
	0.00321994	-4.70524
	0.00324517	-4.7105
	0.0032705	-4.73777
	0.00329592	-4.75961
	0.00332144	-4.74786
	0.00334706	-4.75055
	0.00337278	-4.72858
	0.0033986	-4.77991
	0.00342452	-4.78006
	0.00345053	-4.8425
	0.00347664	-4.81968
	0.00350286	-4.84046
	0.00352917	-4.79795
	0.00355557	-4.85411
	0.00358208	-4.91914
	0.00360869	-4.8557
	0.00363539	-4.89027
	0.00366219	-4.92508
	0.00368909	-4.90664
	0.00371609	-4.90796
	0.00374319	-4.97134
	0.00377038	-4.94983
	0.00379768	-4.94787
	0.00382507	-4.91932
	0.00385256	-4.99763
	0.00388015	-5.00478
	0.00390784	-4.97165
	0.00393563	-4.94834
	0.00396351	-4.95535
	0.00399149	-4.96813
	0.00401958	-5.02548
	0.00404776	-4.96621
	0.00407603	-4.99445
	0.00410441	-5.02401
	0.00413289	-5.07897
	0.00416146	-5.01898
	0.00419013	-5.04401
	0.0042189	-5.09974
	0.00424777	-5.0783
	0.00427674	-5.12811
	0.00430581	-5.15554
	0.00433497	-5.15147
	0.00436423	-5.17702
	0.0043936	-5.09159
	0.00442306	-5.14357
	0.00445261	-5.25204
	0.00448227	-5.17142
	0.00451203	-5.23515
	0.00454188	-5.2217
	0.00457183	-5.25499
	0.00460188	-5.24383
	0.00463203	-5.30847
	0.00466228	-5.24769
	0.00469262	-5.23366
	0.00472307	-5.23405
	0.00475361	-5.28575
	0.00478425	-5.27171
	0.00481499	-5.36565
	0.00484583	-5.23364
	0.00487676	-5.30693
	0.0049078	-5.2803
	0.00493893	-5.28388
	0.00497016	-5.34732
	0.00500149	-5.25028
	0.00503292	-5.2878
	0.00506445	-5.32524
	0.00509608	-5.35584
	0.0051278	-5.34463
	0.00515962	-5.4721
	0.00519154	-5.36172
	0.00522356	-5.38515
	0.00525568	-5.34132
	0.0052879	-5.41087
	0.00532021	-5.3337
	0.00535262	-5.38268
	0.00538513	-5.3624
	0.00541774	-5.54902
	0.00545045	-5.38803
	0.00548326	-5.46275
	0.00551616	-5.44244
	0.00554917	-5.40427
	0.00558227	-5.4459
	0.00561547	-5.39937
	0.00564877	-5.46909
	0.00568217	-5.50309
	0.00571566	-5.55578
	0.00574926	-5.49285
	0.00578295	-5.64143
	0.00581674	-5.59871
	0.00585063	-5.43795
	0.00588462	-5.55008
	0.0059187	-5.53199
	0.00595289	-5.50941
	0.00598717	-5.48703
	0.00602155	-5.60356
	0.00605603	-5.73667
	0.00609061	-5.5723
	0.00612529	-5.52485
	0.00616006	-5.68595
	0.00619494	-5.65443
	0.00622991	-5.61357
	0.00626498	-5.69477
	0.00630015	-5.7024
	0.00633542	-5.60237
	0.00637078	-5.55568
	0.00640625	-5.63628
	0.00644181	-5.62419
	0.00647747	-5.66066
	0.00651323	-5.60656
	0.00654909	-5.72542
	0.00658505	-5.65667
	0.0066211	-5.76523
	0.00665726	-5.65186
	0.00669351	-5.77179
	0.00672986	-5.6147
	0.00676631	-5.72061
	0.00680285	-5.84185
	0.0068395	-5.57809
	0.00687624	-5.77341
	0.00691309	-5.86268
	0.00695003	-5.80037
	0.00698707	-5.89488
	0.00702421	-5.70351
	0.00706144	-5.71419
	0.00709878	-5.85088
	0.00713621	-5.73976
	0.00717374	-5.88626
	0.00721137	-5.79841
	0.0072491	-5.96937
	0.00728693	-5.86265
	0.00732485	-5.90093
	0.00736288	-6.0065
	0.007401	-5.82222
	0.00743922	-5.90671
	0.00747754	-5.84298
	0.00751596	-5.95162
	0.00755447	-5.85823
	0.00759309	-5.95816
	0.0076318	-5.8853
	0.00767061	-5.80791
	0.00770952	-5.88578
	0.00774853	-6.02881
	0.00778764	-5.93821
	0.00782684	-6.05645
	0.00786614	-6.03869
	0.00790555	-5.82387
	0.00794505	-5.82702
	0.00798464	-6.01616
	0.00802434	-5.952
	0.00806414	-5.93777
	0.00810403	-5.94714
	0.00814402	-5.9217
	0.00818412	-5.87477
	0.00822431	-6.14975
	0.00826459	-5.9038
	0.00830498	-5.97841
	0.00834546	-6.01006
	0.00838605	-6.16954
	0.00842673	-6.0884
	0.00846751	-6.05692
	0.00850839	-6.00992
	0.00854936	-6.30118
	0.00859044	-6.07675
	0.00863161	-6.04206
	0.00867289	-6.14359
	0.00871426	-6.11984
	0.00875573	-6.15858
	0.00879729	-6.04891
	0.00883896	-6.27027
	0.00888072	-6.22672
	0.00892259	-6.14336
	0.00896455	-6.09505
	0.00900661	-6.30405
	0.00904877	-6.2882
	0.00909102	-6.4105
	0.00913338	-6.23245
	0.00917583	-6.29486
	0.00921838	-6.2778
	0.00926103	-6.18887
	0.00930378	-6.1803
	0.00934663	-6.43021
	0.00938957	-6.19669
	0.00943262	-6.31526
	0.00947576	-6.06783
	0.009519	-6.45334
	0.00956234	-6.22504
	0.00960578	-6.16152
	0.00964932	-6.29643
	0.00969295	-6.36111
	0.00973668	-6.3542
	0.00978052	-6.43374
	0.00982445	-6.54919
	0.00986847	-6.3978
	0.0099126	-6.56864
	0.00995683	-6.37904
	0.0100012	-6.37125
	0.0100456	-6.23387
	0.0100901	-6.31875
	0.0101347	-6.41499
	0.0101794	-6.51577
	0.0102243	-6.42425
	0.0102692	-6.24485
	0.0103142	-6.50603
	0.0103593	-6.36708
	0.0104045	-6.44143
	0.0104498	-6.59621
	0.0104952	-6.27074
	0.0105407	-6.39863
	0.0105863	-6.54279
	0.010632	-6.41447
	0.0106778	-6.28721
	0.0107237	-6.32101
	0.0107697	-6.48379
	0.0108158	-6.46839
	0.010862	-6.34913
	0.0109083	-6.35063
	0.0109547	-6.50056
	0.0110012	-6.53408
	0.0110478	-6.78486
	0.0110945	-6.60827
	0.0111412	-6.5236
	0.0111881	-6.79436
	0.0112351	-6.67725
	0.0112822	-6.59301
	0.0113294	-6.53417
	0.0113766	-6.47759
	0.011424	-6.90216
	0.0114715	-6.64994
	0.0115191	-6.38457
	0.0115667	-6.59525
	0.0116145	-6.56419
	0.0116624	-6.99516
	0.0117103	-6.51711
	0.0117584	-6.74406
	0.0118066	-6.83102
	0.0118548	-6.75346
	0.0119032	-6.46145
	0.0119516	-6.96797
	0.0120002	-6.92039
	0.0120488	-6.98501
	0.0120976	-6.81542
	0.0121465	-6.39547
	0.0121954	-6.74133
	0.0122445	-6.548
	0.0122936	-6.85503
	0.0123429	-6.70991
	0.0123922	-7.14533
	0.0124416	-6.81425
	0.0124912	-6.87401
	0.0125408	-6.92521
	0.0125906	-6.96081
	0.0126404	-7.31379
	0.0126903	-6.7475
	0.0127403	-6.80754
	0.0127905	-7.03974
	0.0128407	-6.95069
	0.012891	-7.10182
	0.0129415	-6.73512
	0.012992	-7.04001
	0.0130426	-6.74151
	0.0130933	-6.79835
	0.0131442	-6.86876
	0.0131951	-6.8844
	0.0132461	-6.68539
	0.0132972	-7.33988
	0.0133484	-7.03892
	0.0133997	-6.61587
	0.0134512	-6.83441
	0.0135027	-6.96221
	0.0135543	-6.96343
	0.013606	-6.77485
	0.0136578	-7.27989
	0.0137097	-7.09321
	0.0137617	-6.84084
	0.0138138	-6.85497
	0.013866	-7.01307
	0.0139183	-7.23341
	0.0139707	-7.50569
	0.0140232	-6.87329
	0.0140758	-7.41705
	0.0141285	-7.34643
	0.0141812	-7.32139
	0.0142341	-7.41558
	0.0142871	-8.00814
	0.0143402	-7.04801
	0.0143934	-7.60091
	0.0144467	-7.15097
	0.0145001	-7.37002
	0.0145535	-7.15482
	0.0146071	-7.45952
	0.0146608	-7.3515
	0.0147146	-7.36209
	0.0147684	-7.34575
	0.0148224	-7.55377
	0.0148765	-7.20869
	0.0149306	-7.44528
	0.0149849	-6.93468
	0.0150393	-7.01703
	0.0150937	-7.0456
	0.0151483	-7.56192
	0.0152029	-7.01978
	0.0152577	-7.01755
	0.0153126	-7.43641
	0.0153675	-7.56061
	0.0154226	-7.18958
	0.0154777	-7.83473
	0.015533	-7.79827
	0.0155883	-7.12473
	0.0156438	-7.11443
	0.0156993	-7.69932
	0.015755	-8.00793
	0.0158107	-7.67903
	0.0158665	-7.28885
	0.0159225	-7.14533
	0.0159785	-7.33103
	0.0160347	-7.48581
	0.0160909	-7.5128
	0.0161472	-7.29948
	0.0162037	-6.91481
	0.0162602	-7.38776
	0.0163168	-7.44187
	0.0163735	-7.87792
	0.0164304	-7.58283
	0.0164873	-7.23444
	0.0165443	-7.63074
	0.0166014	-7.61857
	0.0166587	-8.3126
	0.016716	-7.31405
	0.0167734	-6.86161
	0.0168309	-7.16332
	0.0168885	-7.73003
	0.0169462	-7.40798
	0.017004	-7.93386
	0.0170619	-7.14472
	0.0171199	-7.10774
	0.0171781	-7.9248
	0.0172363	-7.52094
	0.0172946	-7.42372
	0.017353	-6.99783
	0.0174115	-7.34314
	0.0174701	-7.90158
	0.0175287	-8.16585
	0.0175875	-7.39578
	0.0176464	-7.36543
	0.0177054	-8.34911
	0.0177645	-7.37441
	0.0178237	-7.69804
	0.017883	-7.6717
	0.0179424	-7.37092
	0.0180019	-7.52689
	0.0180614	-7.5413
	0.0181211	-8.06606
	0.0181809
	0.0182408	-7.33937
	0.0183008	-7.10547
	0.0183608	-8.16223
	0.018421	-7.47468
	0.0184813	-7.9582
	0.0185416	-7.85251
	0.0186021	-8.27163
	0.0186627	-7.2203
	0.0187233	-8.12506
	0.0187841	-7.71683
	0.018845	-7.62662
	0.0189059	-8.69236
	0.018967	-8.44042
	0.0190281	-7.89923
	0.0190894	-7.62508
	0.0191507	-7.4711
	0.0192122	-8.31468
	0.0192737	-10.7154
	0.0193354	-7.75011
	0.0193971	-8.05726
	0.019459	-8.29071
	0.0195209	-8.4715
	0.019583
	0.0196451	-8.41533
	0.0197073	-10.5655
	0.0197697	-8.80737
	0.0198321	-8.13626
	0.0198947	-7.64316
	0.0199573	-7.50145
	0.02002	-9.00573
	0.0200828	-7.71112
	0.0201458	-7.51703
	0.0202088	-8.30203
	0.0202719	-7.77808
	0.0203352	-7.77526
	0.0203985	-7.87431
	0.0204619	-8.29407
	0.0205254	-7.64682
	0.020589	-8.28019
	0.0206528	-7.88987
	0.0207166	-7.60381
	0.0207805	-7.75464
	0.0208445	-8.68018
	0.0209086	-7.36424
	0.0209728	-7.76525
	0.0210371	-7.86226
	0.0211015	-7.66271
	0.021166	-7.51829
	0.0212306	-7.93279
	0.0212953	-7.59138
	0.0213601	-8.75399
	0.021425	-9.24284
	0.02149	-7.72066
	0.0215551	-7.02912
	0.0216203	-8.18381
	0.0216856	-7.86724
	0.021751	-7.80286
	0.0218165	-7.4607
	0.0218821	-8.03392
	0.0219477	-9.09909
	0.0220135	-7.56739
	0.0220794	-7.84825
	0.0221454	-8.1768
	0.0222115	-7.96943
	0.0222776
	0.0223439	-8.33264
	0.0224103	-7.55612
	0.0224768	-7.56801
	0.0225433	-8.50997
	0.02261	-7.93114
	0.0226768	-7.86102
	0.0227436	-8.66777
	0.0228106	-7.8514
	0.0228777	-7.81583
	0.0229448	-8.4244
	0.0230121	-8.61614
	0.0230794	-8.64499
	0.0231469	-7.52509
	0.0232145	-8.6577
	0.0232821	-8.15585
	0.0233499	-7.50468
	0.0234177	-10.0158
	0.0234857	-7.9364
	0.0235537	-8.23763
	0.0236218	-8.77871
	0.0236901	-9.42988
	0.0237584	-7.74407
	0.0238269	-8.78464
	0.0238954	-7.59266
	0.0239641	-7.69888
	0.0240328	-8.92522
	0.0241016	-8.45981
	0.0241706	-8.0141
	0.0242396	-7.77602
	0.0243087
	0.0243779	-7.65668
	0.0244473	-7.78573
	0.0245167	-8.36581
	0.0245862	-8.01946
	0.0246558	-8.30221
	0.0247256
	0.0247954
	0.0248653	-8.5602
	0.0249353
	0.0250054	-9.58762
	0.0250756	-8.16372
	0.025146	-9.51613
	0.0252164	-8.37931
	0.0252869	-9.48983
	0.0253575	-7.82119
	0.0254282	-7.69306
	0.025499	-7.90925
	0.0255699	-7.76683
	0.0256409
	0.025712
	0.0257832
	0.0258545	-8.17916
	0.0259259	-8.65175
	0.0259974	-8.1021
	0.026069	-8.18792
	0.0261407	-8.4202
	0.0262124	-8.20942
	0.0262843
	0.0263563
	0.0264284	-9.4637
	0.0265006	-8.08534
	0.0265728	-7.89944
	0.0266452	-7.76909
	0.0267177	-8.20646
	0.0267903
	0.026863	-8.18275
	0.0269357	-8.73197
	0.0270086	-7.78937
	0.0270816	-8.5509
	0.0271546	-9.79056
	0.0272278	-9.40146
	0.0273011	-8.14262
	0.0273744	-8.55384
	0.0274479	-7.46164
	0.0275214	-7.72942
	0.0275951	-8.27747
	0.0276689	-8.75835
	0.0277427	-9.91964
	0.0278167	-11.9109
	0.0278907	-7.89593
	0.0279649	-8.39945
	0.0280391	-9.0839
	0.0281135	-8.51066
	0.0281879
	0.0282625	-7.7821
	0.0283371	-9.02647
	0.0284118	-10.0994
	0.0284867	-8.87208
	0.0285616	-7.57954
	0.0286366	-9.76964
	0.0287118
	0.028787
	0.0288623
	0.0289378
	0.0290133
	0.0290889
	0.0291647
	0.0292405
	0.0293164
	0.0293924
	0.0294685
	0.0295448
	0.0296211
	0.0296975
	0.029774
	0.0298506
	0.0299273
	0.0300041
	0.030081
	0.030158
	0.0302351
	0.0303123
	0.0303897
	0.030467
	0.0305446
	0.0306221
	0.0306998
	0.0307776
	0.0308555
	0.0309335
	0.0310116
	0.0310898
	0.0311681
	0.0312464
	0.0313249
	0.0314035
	0.0314822
	0.031561
	0.0316398
	0.0317188
	0.0317979
	0.031877
	0.0319563
	0.0320357
	0.0321152
	0.0321947

## Sheet: Suppl. Fig. 10b
Time (min)	WT_1	WT_2	WT_3	F670V_1	F670V_2	F670V_3	F670A_1	F670A_2	F670A_3	F670E_1	F670E_2	F670E_3
0	244.928	247.059	245.78	253.37	255.587	253.796	253.711	254.052	255.502	256.44	255.928	255.331
1	235.888	244.245	241.602	254.137	254.734	253.455	254.649	254.308	254.393	258.998	260.021	257.975
2	220.965	237.167	231.283	253.882	254.393	253.37	254.649	253.882	253.711	258.06	258.828	255.758
3	203.654	227.275	219.174	253.967	254.393	253.626	254.223	254.052	254.137	257.975	258.828	254.564
4	188.475	216.701	208.003	253.796	254.478	254.478	254.393	254.223	254.223	257.463	258.572	255.246
5	173.637	204.336	194.188	254.223	254.478	253.967	253.711	254.478	254.734	257.122	258.998	254.99
6	161.869	190.436	181.482	253.796	254.478	254.308	254.223	254.393	254.393	256.696	259.083	255.416
7	150.186	178.498	172.187	253.967	254.393	253.796	253.626	254.223	254.393	256.525	257.804	255.161
8	140.806	166.474	161.698	253.114	253.796	253.796	253.54	253.967	254.052	256.44	258.486	254.734
9	132.022	158.543	153.341	253.285	253.796	253.199	253.796	253.882	254.137	256.44	258.486	254.82
10	124.518	153.426	144.217	253.114	253.54	253.285	253.455	254.308	254.393	256.61	258.913	255.416
11	117.61	144.899	137.224	252.773	252.943	252.091	253.285	254.137	254.564	256.355	258.913	255.502
12	111.726	138.418	129.89	250.47	251.409	251.579	252.347	253.114	253.285	256.184	258.486	255.075
13	106.695	132.534	125.285	249.447	250.3	250.812	252.602	252.943	253.199	256.44	258.742	255.331
14	101.749	126.65	119.913	249.021	249.618	249.277	251.579	252.858	253.626	256.44	258.06	254.734
15	98.1675	121.533	115.137	246.548	248.168	248.594	250.812	252.091	252.602	256.099	258.572	254.99
16	93.7332	116.672	110.021	244.757	246.121	246.633	250.129	251.494	252.261	256.184	258.06	254.564
17	90.8338	112.409	105.245	242.028	243.904	244.928	249.618	250.897	251.323	255.758	258.145	254.99
18	87.508	108.315	103.284	240.493	242.455	242.881	248.594	250.47	251.409	256.099	258.145	254.564
19	84.7792	104.904	98.4234	237.509	239.811	241.346	248.253	249.788	250.385	255.672	257.804	254.649
20	82.1357	101.152	95.0123	235.206	237.679	238.788	247.401	249.106	249.874	255.672	257.634	254.137
21	80.089	98.2528	92.3688	232.733	235.547	236.912	246.974	248.339	249.106	255.587	257.975	254.734
22	77.616	95.524	89.4694	229.834	233.074	234.524	246.292	248.083	248.594	255.672	257.634	254.649
23	76.0811	92.9657	88.105	226.764	229.834	232.307	245.695	247.145	247.742	255.246	257.378	254.308
24	74.0344	90.4927	84.6087	224.035	227.275	229.578	244.501	246.121	246.889	255.075	257.378	254.308
25	72.4995	88.4461	82.9031	221.903	225.399	227.446	244.075	245.866	246.889	256.013	257.463	254.052
26	71.135	85.8878	80.686	218.748	222.415	224.802	243.222	244.928	245.866	254.905	257.207	253.967
27	68.4062	82.3915	77.5307	213.546	217.554	220.197	241.602	243.478	244.331	254.99	256.866	253.285
28	67.4682	80.2596	76.1663	211.585	215.763	218.151	240.92	243.222	244.245	254.99	257.122	253.796
29	66.0185	78.8099	74.1197	209.197	213.375	216.019	240.067	242.284	243.478	254.82	256.781	253.37
30	64.8246	76.678	72.67	206.894	211.158	213.29	239.299	241.772	242.966	254.734	256.951	253.711

## Sheet: Suppl. Fig. 10c
time	WT_1	WT_2	WT_3	F670V_1	F670V_2	F670V_3	F670A_1	F670A_2	F670A_3	F670E_1	F670E_2	F670E_3
0	258.569	254.659	256.223	250.748	254.659	253.876	247.619	255.441	254.659	239.797	241.362	242.144
1	253.876	250.748	250.748	248.401	251.53	249.966	245.273	253.094	251.53	238.233	239.015	239.797
2	250.748	248.401	247.619	246.837	249.966	249.183	244.49	252.312	250.748	237.451	239.015	239.015
3	246.837	244.49	243.708	246.837	249.183	248.401	244.49	252.312	250.748	236.669	238.233	239.015
4	242.926	240.58	239.797	246.055	249.183	248.401	243.708	251.53	250.748	236.669	238.233	239.015
5	238.233	235.887	234.322	246.055	249.183	247.619	243.708	251.53	249.966	236.669	237.451	238.233
6	232.758	230.411	229.629	245.273	249.183	247.619	243.708	251.53	249.966	235.887	237.451	238.233
7	227.283	224.936	224.154	245.273	248.401	247.619	243.708	250.748	249.966	235.887	237.451	238.233
8	221.807	220.243	219.461	245.273	248.401	247.619	242.926	250.748	249.183	235.887	237.451	238.233
9	217.114	215.55	213.986	244.49	248.401	246.837	242.926	250.748	249.183	235.887	237.451	238.233
10	212.421	210.857	210.075	244.49	248.401	246.837	242.926	250.748	249.183	235.887	237.451	238.233
11	208.511	206.946	205.382	244.49	248.401	246.837	242.926	250.748	249.183	235.887	237.451	238.233
12	204.6	203.035	202.253	244.49	248.401	246.837	242.926	250.748	249.183	235.887	237.451	238.233
13	201.471	199.125	198.342	244.49	248.401	246.837	242.926	250.748	249.183	235.104	236.669	237.451
14	198.342	195.996	195.214	244.49	248.401	246.837	242.926	250.748	249.183	235.887	237.451	238.233
15	195.214	192.867	192.085	244.49	247.619	246.837	242.926	250.748	249.183	235.104	236.669	237.451
16	192.867	190.521	189.739	243.708	247.619	246.837	242.926	250.748	249.183	235.104	236.669	237.451
17	190.521	188.174	187.392	243.708	247.619	246.837	242.144	250.748	249.183	235.887	237.451	237.451
18	188.174	185.828	185.045	243.708	247.619	246.837	242.144	249.966	249.183	235.104	236.669	237.451
19	185.828	183.481	182.699	243.708	247.619	246.055	242.144	249.966	249.183	235.104	236.669	237.451
20	184.263	181.917	181.135	243.708	247.619	246.055	242.144	249.966	248.401	235.104	236.669	237.451
21	181.917	179.57	179.57	242.926	246.837	246.055	242.144	249.966	248.401	235.104	236.669	237.451
22	180.352	178.006	177.224	242.926	246.837	246.055	242.144	249.966	249.183	235.104	236.669	237.451
23	178.788	176.442	175.659	242.926	246.837	246.055	242.144	249.966	248.401	235.104	236.669	237.451
24	178.006	174.877	174.095	242.926	246.837	246.055	242.144	249.966	249.183	235.104	236.669	237.451
25	176.442	173.313	173.313	242.926	246.837	246.055	242.144	249.966	248.401	235.104	236.669	237.451
26	174.877	172.531	171.749	242.926	246.837	246.055	242.144	249.966	248.401	235.104	236.669	237.451
27	174.095	170.966	170.966	242.144	246.837	245.273	242.144	249.966	248.401	235.104	236.669	237.451
28	172.531	170.184	169.402	242.144	246.055	245.273	242.144	249.966	248.401	235.104	236.669	237.451
29	171.749	168.62	168.62	242.144	246.055	245.273	242.144	249.966	248.401	235.104	236.669	237.451
30	170.966	167.838	167.838	242.144	246.055	245.273	242.144	249.966	248.401	235.104	236.669	237.451
31	170.184	167.056	166.273	242.144	246.055	245.273	242.144	249.966	248.401	235.104	236.669	237.451
32	169.402	166.273	165.491	241.362	246.055	245.273	242.144	249.966	248.401	235.104	235.887	237.451
33	168.62	165.491	164.709	241.362	246.055	245.273	241.362	249.966	248.401	235.104	236.669	237.451
34	167.838	164.709	163.927	241.362	246.055	245.273	242.144	249.966	248.401	234.322	236.669	236.669
35	167.056	163.927	163.145	241.362	246.055	244.49	242.144	249.966	248.401	234.322	235.887	236.669
36	166.273	163.145	162.363	241.362	245.273	244.49	241.362	249.183	248.401	234.322	235.887	236.669
37	165.491	162.363	161.58	241.362	245.273	244.49	241.362	249.183	248.401	234.322	235.887	236.669
38	164.709	161.58	161.58	241.362	245.273	244.49	241.362	249.183	248.401	234.322	235.887	236.669
39	163.927	160.798	160.798	241.362	245.273	244.49	241.362	249.183	248.401	234.322	235.887	236.669
40	163.145	160.798	160.016	240.58	245.273	244.49	241.362	249.183	248.401	234.322	235.887	236.669
41	163.145	160.016	159.234	240.58	245.273	244.49	241.362	249.183	248.401	234.322	235.887	236.669
42	162.363	159.234	159.234	240.58	245.273	244.49	241.362	249.183	248.401	234.322	235.887	236.669
43	161.58	158.452	158.452	240.58	245.273	244.49	241.362	249.183	247.619	234.322	235.887	236.669
44	161.58	158.452	157.67	240.58	244.49	244.49	241.362	249.183	247.619	234.322	235.887	236.669
45	160.798	157.67	157.67	240.58	245.273	244.49	241.362	249.183	248.401	234.322	235.887	236.669
46	160.016	157.67	156.887	240.58	244.49	243.708	241.362	249.183	247.619	234.322	235.887	236.669
47	160.016	156.887	156.105	240.58	244.49	244.49	241.362	249.183	247.619	234.322	235.887	236.669
48	159.234	156.105	156.105	240.58	244.49	243.708	241.362	249.183	247.619	234.322	235.887	236.669
49	159.234	156.105	155.323	240.58	244.49	243.708	241.362	249.183	247.619	234.322	235.887	236.669
50	158.452	155.323	155.323	239.797	244.49	243.708	241.362	249.183	247.619	234.322	235.887	236.669
51	158.452	155.323	154.541	239.797	244.49	243.708	241.362	249.183	247.619	234.322	235.887	236.669
52	157.67	154.541	154.541	239.797	244.49	243.708	241.362	249.183	247.619	234.322	235.887	236.669
53	157.67	154.541	153.759	239.797	244.49	243.708	241.362	249.183	247.619	234.322	235.887	236.669
54	156.887	153.759	152.977	239.797	244.49	243.708	241.362	249.183	247.619	233.54	235.887	236.669
55	156.887	152.977	152.977	239.797	244.49	243.708	241.362	249.183	247.619	234.322	235.887	235.887
56	156.105	152.977	152.977	239.797	244.49	243.708	241.362	249.183	247.619	233.54	235.104	235.887
57	156.105	152.194	152.194	239.797	244.49	243.708	241.362	249.183	247.619	233.54	235.104	235.887
58	155.323	152.194	152.194	239.797	244.49	243.708	240.58	248.401	247.619	233.54	235.104	235.887
59	155.323	152.194	151.412	239.797	244.49	243.708	240.58	248.401	247.619	233.54	235.104	235.887
60

## Sheet: Suppl. Fig. 10d
time	WT_1	WT_2	WT_3	F670V_1	F670V_2	F670V_3	F670A_1	F670A_2	F670A_3	F670E_1	F670E_2	F670E_3
0	246.843	245.293	234.443	208.092	212.742	215.842	175.541	190.267	194.917	184.79	167.791	169.341
1	230.568	230.568	222.818	173.216	180.967	186.392	133.69	148.416	151.516	149.966	132.915	133.69
2	211.192	213.517	205.767	136.015	144.541	151.516	92.6143	105.79	107.34	115.09	97.2644	96.4894
3	188.717	194.142	187.167	98.8145	108.89	115.865	56.1884	67.8137	67.0386	81.764	63.9386	61.6135
4	164.691	173.216	167.016	64.7136	74.7888	81.764	28.2876	36.8129	36.0378	53.0883	35.2628	33.7128
5	139.116	150.741	144.541	37.5879	46.1131	51.5382	9.68716	15.1123	15.1123	31.3877	12.7872	12.7872
6	113.54	127.49	122.84	17.4374	23.6375	28.2876	1.93696	4.26202	5.03704	17.4374	-0.3881	1.93696
7	89.5142	105.79	101.14	6.58708	9.68716	12.7872	1.16194	1.93696	3.487	12.7872	-4.2632	-0.3881
8	67.8137	84.8641	80.989	5.03704	4.26202	5.03704	0.38692	1.93696	3.487	12.7872	-4.2632	-0.3881
9	49.9882	67.0386	62.3885	4.26202	3.487	3.487	0.38692	1.16194	2.71198	12.7872	-4.2632	-1.16312
10	36.0378	50.7632	46.8881	4.26202	3.487	3.487	0.38692	1.16194	2.71198	12.0122	-5.03822	-1.16312
11	26.7376	38.3629	34.4878	4.26202	2.71198	3.487	0.38692	1.16194	2.71198	12.0122	-5.03822	-1.16312
12	20.5374	28.2876	24.4125	4.26202	2.71198	2.71198	-0.3881	1.16194	2.71198	12.0122	-5.03822	-1.16312
13	17.4374	22.0875	17.4374	3.487	2.71198	2.71198	-0.3881	1.16194	2.71198	12.0122	-5.03822	-1.16312
14	15.8873	17.4374	12.0122	3.487	1.93696	2.71198	-0.3881	0.38692	1.93696	12.0122	-5.81324	-1.93814
15	15.1123	14.3373	9.68716	3.487	1.93696	2.71198	-0.3881	0.38692	1.93696	11.2372	-5.81324	-1.93814
16	14.3373	12.7872	7.3621	3.487	1.93696	1.93696	-0.3881	0.38692	1.93696	11.2372	-5.81324	-1.93814
17	14.3373	12.0122	6.58708	3.487	1.93696	1.93696	-0.3881	0.38692	1.93696	11.2372	-5.81324	-1.93814
18	14.3373	11.2372	5.81206	2.71198	1.93696	1.93696	-1.16312	0.38692	1.93696	11.2372	-5.81324	-1.93814
19	14.3373	11.2372	5.81206	2.71198	1.93696	1.93696	-1.16312	0.38692	1.93696	11.2372	-5.81324	-1.93814
20	13.5623	10.4622	5.81206	2.71198	1.16194	1.93696	-1.16312	-0.3881	1.16194	11.2372	-5.81324	-1.93814
21	13.5623	10.4622	5.81206	2.71198	1.16194	1.93696	-1.16312	-0.3881	1.16194	11.2372	-5.81324	-1.93814
22	13.5623	10.4622	5.03704	2.71198	1.16194	1.16194	-1.16312	-0.3881	1.16194	11.2372	-5.81324	-2.71316
23	13.5623	10.4622	5.03704	2.71198	1.16194	1.16194	-1.16312	-0.3881	1.16194	11.2372	-6.58826	-2.71316
24	13.5623	10.4622	5.03704	2.71198	1.16194	1.16194	-1.16312	-0.3881	1.16194	10.4622	-5.81324	-2.71316
25	13.5623	10.4622	5.03704	2.71198	1.16194	1.16194	-1.16312	-0.3881	1.16194	10.4622	-6.58826	-2.71316
26	13.5623	10.4622	5.03704	2.71198	1.16194	1.16194	-1.16312	-0.3881	1.16194	10.4622	-6.58826	-2.71316
27	13.5623	10.4622	5.03704	1.93696	0.38692	1.16194	-1.16312	-0.3881	1.16194	10.4622	-6.58826	-2.71316
28	13.5623	9.68716	5.03704	1.93696	0.38692	1.16194	-1.93814	-0.3881	1.16194	10.4622	-6.58826	-2.71316
29	12.7872	9.68716	5.03704	1.93696	0.38692	1.16194	-1.16312	-0.3881	1.16194	10.4622	-6.58826	-2.71316
30	12.7872	9.68716	4.26202	1.93696	0.38692	1.16194	-1.93814	-1.16312	0.38692	10.4622	-6.58826	-2.71316
31	13.5623	9.68716	5.03704	1.93696	0.38692	0.38692	-1.93814	-1.16312	0.38692	10.4622	-6.58826	-2.71316
32	12.7872	9.68716	5.03704	1.93696	0.38692	0.38692	-1.93814	-1.16312	0.38692	10.4622	-6.58826	-2.71316
33	12.7872	9.68716	5.03704	1.93696	0.38692	0.38692	-1.93814	-1.16312	0.38692	10.4622	-6.58826	-2.71316
34	12.7872	9.68716	4.26202	1.93696	0.38692	0.38692	-1.93814	-1.16312	0.38692	10.4622	-6.58826	-3.48818
35	12.7872	9.68716	4.26202	1.93696	0.38692	0.38692	-1.93814	-1.16312	0.38692	10.4622	-7.36328	-3.48818
36	12.7872	9.68716	4.26202	2.71198	0.38692	0.38692	-1.93814	-1.16312	0.38692	9.68716	-7.36328	-3.48818
37	12.7872	9.68716	4.26202	1.93696	0.38692	0.38692	-1.93814	-1.16312	0.38692	9.68716	-7.36328	-3.48818
38	12.7872	9.68716	4.26202	1.93696	0.38692	0.38692	-1.93814	-1.16312	0.38692	9.68716	-7.36328	-3.48818
39	12.7872	9.68716	4.26202	1.93696	0.38692	0.38692	-1.93814	-1.16312	0.38692	9.68716	-7.36328	-3.48818
40	12.7872	9.68716	4.26202	1.93696	0.38692	0.38692	-1.93814	-1.16312	0.38692	9.68716	-7.36328	-3.48818
41	12.7872	9.68716	4.26202	1.93696	0.38692	0.38692	-1.93814	-1.16312	0.38692	9.68716	-7.36328	-3.48818
42	12.7872	9.68716	4.26202	1.93696	0.38692	0.38692	-1.93814	-1.16312	0.38692	9.68716	-7.36328	-3.48818
43	12.7872	9.68716	4.26202	1.93696	0.38692	0.38692	-1.93814	-1.16312	0.38692	9.68716	-7.36328	-3.48818
44	12.7872	9.68716	4.26202	1.93696	0.38692	0.38692	-1.93814	-1.16312	0.38692	9.68716	-7.36328	-3.48818
45	12.7872	9.68716	4.26202	1.93696	0.38692	0.38692	-1.93814	-1.16312	0.38692	9.68716	-7.36328	-3.48818
46	12.7872	9.68716	4.26202	1.93696	0.38692	0.38692	-1.93814	-1.16312	-0.3881	9.68716	-7.36328	-3.48818
47	12.7872	9.68716	4.26202	1.93696	0.38692	0.38692	-2.71316	-1.93814	-0.3881	9.68716	-7.36328	-3.48818
48	12.7872	9.68716	4.26202	1.93696	0.38692	0.38692	-1.93814	-1.16312	0.38692	9.68716	-7.36328	-3.48818
49	12.7872	9.68716	4.26202	1.93696	0.38692	0.38692	-2.71316	-1.16312	-0.3881	9.68716	-7.36328	-3.48818
50	12.7872	9.68716	4.26202	1.93696	0.38692	0.38692	-2.71316	-1.16312	0.38692	9.68716	-7.36328	-3.48818
51	12.7872	9.68716	4.26202	1.93696	0.38692	0.38692	-1.93814	-1.16312	0.38692	9.68716	-7.36328	-3.48818
52	12.0122	8.91214	4.26202	1.93696	0.38692	0.38692	-2.71316	-1.93814	-0.3881	9.68716	-7.36328	-3.48818
53	12.7872	9.68716	4.26202	1.93696	0.38692	0.38692	-2.71316	-1.16312	-0.3881	9.68716	-7.36328	-3.48818
54	12.7872	8.91214	4.26202	1.93696	0.38692	0.38692	-2.71316	-1.16312	0.38692	9.68716	-7.36328	-3.48818
55	12.7872	8.91214	4.26202	1.93696	0.38692	0.38692	-1.93814	-1.16312	0.38692	9.68716	-7.36328	-3.48818
56	12.7872	8.91214	4.26202	1.93696	0.38692	0.38692	-1.93814	-1.93814	0.38692	9.68716	-7.36328	-3.48818
57	12.7872	8.91214	4.26202	1.93696	0.38692	0.38692	-2.71316	-1.16312	0.38692	9.68716	-7.36328	-3.48818
58	12.7872	8.91214	4.26202	1.93696	0.38692	0.38692	-2.71316	-1.16312	0.38692	9.68716	-7.36328	-3.48818

## Sheet: Suppl. Fig. 10e
time	WT_1	WT_2	WT_3	F670V_1	F670V_2	F670V_3	F670A_1	F670A_2	F670A_3	F670E_1	F670E_2	F670E_3
0	9.86994	9.05121	10.6887	15.601	12.3261	3.3201	13.1449	13.1449	16.4198	0.86391	9.05121	9.86994
1	11.5074	10.6887	12.3261	16.4198	17.2385	4.13883	14.7823	13.9636	17.2385	0.04518	9.05121	10.6887
2	13.1449	13.1449	15.601	17.2385	13.9636	4.95756	15.601	15.601	18.876	4.13883	9.86994	10.6887
3	19.6947	16.4198	18.876	18.876	14.7823	6.59502	18.0572	18.0572	21.3322	4.95756	10.6887	11.5074
4	22.9696	20.5134	23.7883	19.6947	16.4198	7.41375	20.5134	19.6947	23.7883	4.95756	11.5074	13.1449
5	26.2445	25.4258	30.3382	22.1509	18.0572	9.86994	23.7883	22.9696	26.2445	6.59502	12.3261	13.9636
6	36.888	31.9757	37.7068	24.6071	20.5134	12.3261	27.0633	26.2445	29.5195	4.95756	13.9636	15.601
7	39.3442	39.3442	45.8941	27.0633	22.9696	14.7823	30.3382	29.5195	32.7944	6.59502	15.601	18.0572
8	46.7128	46.7128	54.0814	30.3382	26.2445	18.0572	34.4318	33.6131	36.0693	8.23248	18.0572	19.6947
9	58.175	55.7188	63.9061	33.6131	29.5195	21.3322	38.5255	36.888	40.1629	10.6887	19.6947	22.1509
10	67.181	64.7249	73.7309	36.888	32.7944	25.4258	43.4379	40.9817	44.2566	13.1449	22.1509	24.6071
11	74.5496	75.3683	84.3744	40.9817	37.7068	30.3382	47.5315	45.8941	48.3502	16.4198	25.4258	27.882
12	85.1931	85.1931	95.0179	45.8941	41.8004	34.4318	52.4439	49.9877	53.2626	22.1509	27.882	31.1569
13	95.0179	95.0179	105.661	50.8064	46.7128	39.3442	57.3563	54.9001	58.175	22.1509	31.1569	34.4318
14	105.661	105.661	117.124	55.7188	51.6252	45.0753	62.2687	60.6312	63.0874	25.4258	34.4318	37.7068
15	116.305	116.305	126.948	61.4499	57.3563	50.8064	67.9998	65.5436	68.8185	29.5195	38.5255	41.8004
16	126.948	126.948	137.592	67.9998	63.0874	56.5376	73.7309	71.2747	74.5496	33.6131	42.6191	45.8941
17	136.773	137.592	147.417	73.7309	69.6372	63.0874	79.462	77.0058	80.2807	37.7068	46.7128	49.9877
18	146.598	146.598	157.241	80.2807	83.5556	70.456	85.1931	83.5556	86.0118	44.2566	50.8064	54.0814
19	156.423	156.423	168.704	87.6493	82.7369	77.0058	91.7429	89.2867	92.5617	46.7128	55.7188	58.9937
20	165.429	165.429	176.072	94.1991	90.1055	84.3744	98.2928	95.8366	99.1115	54.0814	60.6312	63.9061
21	173.616	174.435	184.259	101.568	97.474	91.7429	104.843	103.205	105.661	57.3563	65.5436	68.8185
22	181.803	182.622	192.447	108.936	104.843	99.9302	112.211	109.755	112.211	61.4499	70.456	73.7309
23	189.991	189.991	199.815	117.124	118.761	107.299	118.761	116.305	118.761	67.181	76.1871	79.462
24	197.359	197.359	207.184	124.492	120.398	115.486	125.311	123.673	126.13	72.9121	81.9182	85.1931
25	203.09	203.909	213.734	132.679	128.586	123.673	133.498	131.042	133.498	78.6433	86.8306	90.1055
26	209.64	212.096	220.284	140.048	140.048	131.861	140.048	137.592	140.867	84.3744	92.5617	95.8366
27	216.19	217.009	226.833	148.235	144.142	140.048	147.417	144.96	148.235	90.1055	98.2928	101.568
28	221.921	222.74	232.565	156.423	152.329	147.417	153.966	152.329	155.604	95.8366	104.024	107.299
29	231.746	227.652	237.477	163.791	159.698	155.604	161.335	159.698	162.972	103.205	109.755	113.03
30	232.565	233.383	243.208	171.978	170.341	163.791	168.704	167.066	169.522	107.299	116.305	118.761
31	237.477	238.296	248.12	179.347	174.435	171.16	175.253	173.616	176.891	113.849	122.036	124.492
32	241.571	242.389	253.033	186.716	182.622	178.528	182.622	180.985	184.259	121.217	127.767	130.223
33	246.483	247.302	257.126	193.265	189.172	185.897	189.172	187.534	190.809	125.311	133.498	135.954
34	250.577	251.395	261.22	200.634	196.54	192.447	195.722	194.903	198.178	131.861	140.048	141.685
35	254.67	255.489	265.314	207.184	203.09	199.815	202.271	201.453	204.728	137.592	145.779	147.417
36	257.945	259.583	269.407	213.734	209.64	206.365	208.821	208.003	210.459	143.323	151.51	152.329
37	261.22	262.858	273.501	220.284	216.19	212.096	214.552	213.734	217.009	152.329	157.241	158.06
38	264.495	266.132	276.776	226.015	221.921	218.646	220.284	219.465	223.558	154.785	162.972	163.791
39	267.77	269.407	280.051	231.746	227.652	224.377	226.015	225.196	228.471	160.516	167.885	168.704
40	271.045	271.864	282.507	237.477	233.383	229.29	231.746	230.927	234.202	167.885	173.616	178.528
41	273.501	275.138	285.782	242.389	238.296	235.021	236.658	235.839	239.933	172.797	179.347	179.347
42	275.957	277.595	289.057	247.302	242.389	239.114	242.389	241.571	244.845	176.072	184.259	183.441
43	278.413	280.051	291.513	252.214	247.302	244.027	246.483	246.483	249.758	180.985	189.172	189.172
44	280.87	282.507	293.969	256.308	252.214	248.12	251.395	250.577	253.851	185.897	194.084	193.265
45	283.326	284.144	295.607	260.401	259.583	252.214	255.489	254.67	258.764	194.903	198.178	198.178
46	284.963	286.601	298.063	264.495	259.583	256.308	259.583	258.764	262.858	195.722	203.09	202.271
47	286.601	288.238	300.519	268.589	263.676	260.401	263.676	263.676	266.132	199.815	208.003	206.365
48	288.238	289.876	302.157	271.864	266.951	262.858	266.951	266.132	270.226	204.728	212.096	210.459
49	297.244	291.513	303.794	275.138	270.226	266.132	270.226	269.407	273.501	208.821	216.19	214.552
50	290.694	293.151	305.431	277.595	272.682	269.407	273.501	272.682	276.776	212.915	220.284	218.646
51	292.332	293.969	307.069	280.051	275.957	271.864	276.776	275.957	279.232	217.827	224.377	221.921
52	293.969	295.607	308.706	283.326	278.413	274.32	279.232	278.413	281.688	219.465	227.652	226.015
53	294.788	296.425	309.525	285.782	280.87	276.776	281.688	280.87	284.963	230.108	231.746	229.29
54	295.607	298.063	311.163	287.419	286.601	279.232	284.144	283.326	286.601	226.833	235.021	232.565
55	297.244	298.882	312.8	289.876	294.788	280.87	286.601	285.782	289.057	230.108	238.296	235.839
56	298.063	299.7	313.619	291.513	286.601	282.507	288.238	288.238	291.513	233.383	241.571	239.114
57	298.882	300.519	314.438	293.151	290.694	284.144	290.694	289.876	293.151	235.839	244.027	241.571
58	299.7	301.338	316.075	294.788	290.694	285.782	292.332	291.513	294.788	241.571	247.302	244.845
59	301.338	302.157	316.894	296.425	291.513	287.419	293.969	293.151	296.425	241.571	249.758	247.302
60	301.338	302.975	317.712	298.063	293.151	289.057	295.607	294.788	298.063	244.027	252.214	249.758

## Sheet: Suppl. Fig. 10f
time	WT_1	WT_2	WT_3	F670V_1	F670V_2	F670V_3	F670A_1	F670A_2	F670A_3	F670E_1	F670E_2	F670E_3
0	-0.41107	5.063	9.75506	5.84501	8.97305	16.0111	14.4471	6.62702	1.15295	-3.53911	-3.53911	1.93496
1	0.37094	5.84501	9.75506	7.40903	9.75506	16.7931	19.9212	8.19104	2.71697	-2.7571	-2.7571	2.71697
2	1.93496	6.62702	10.5371	8.97305	11.3191	18.3572	17.5752	10.5371	6.62702	-1.97509	3.49898	3.49898
3	3.49898	8.19104	12.1011	11.3191	13.6651	19.9212	20.7032	13.6651	7.40903	0.37094	-0.41107	5.063
4	5.84501	10.5371	14.4471	13.6651	16.0111	23.0492	23.8312	18.3572	11.3191	2.71697	1.93496	7.40903
5	7.40903	12.8831	16.7931	17.5752	19.1392	26.1773	28.5233	23.0492	16.0111	5.84501	4.28099	9.75506
6	9.75506	15.2291	19.1392	21.4852	22.2672	30.0873	48.0735	29.3053	20.7032	8.97305	7.40903	12.8831
7	13.6651	19.1392	23.0492	26.1773	26.9593	34.7794	37.9074	34.7794	26.1773	13.6651	11.3191	16.7931
8	17.5752	22.2672	26.1773	30.8693	31.6513	39.4714	43.3815	41.8175	31.6513	18.3572	15.2291	21.4852
9	21.4852	26.9593	30.8693	37.1254	37.1254	44.9455	49.6376	48.0735	37.9074	23.0492	19.9212	26.1773
10	26.9593	31.6513	36.3434	43.3815	42.5995	51.2016	55.8937	55.1116	43.3815	29.3053	25.3953	32.4334
11	32.4334	37.9074	42.5995	50.4196	48.8556	58.2397	62.9317	62.9317	50.4196	35.5614	30.8693	38.6894
12	39.4714	44.9455	49.6376	57.4577	55.8937	65.2778	69.1878	70.7518	56.6757	42.5995	37.1254	44.9455
13	48.0735	52.7656	57.4577	65.2778	62.9317	73.0979	76.2259	80.136	64.4958	49.6376	44.1635	52.7656
14	57.4577	62.9317	67.6238	73.8799	70.7518	81.7	84.828	86.392	72.3159	58.2397	51.9836	61.3677
15	67.6238	73.0979	77.7899	83.264	79.354	90.3021	91.8661	94.9941	80.136	66.8418	59.8037	69.9698
16	80.136	84.828	91.8661	93.4301	88.7381	100.468	100.468	105.16	89.5201	77.0079	69.1878	79.354
17	92.6481	98.1222	102.814	104.378	98.9042	111.416	109.852	114.544	98.9042	87.1741	78.5719	89.5201
18	106.724	112.198	117.672	116.108	109.07	122.364	119.236	126.275	108.288	98.1222	88.7381	100.468
19	121.582	127.057	132.531	127.839	120.8	134.877	130.185	136.441	119.236	109.852	99.6862	112.198
20	137.223	142.697	148.171	140.351	132.531	147.389	140.351	148.171	130.185	122.364	111.416	124.711
21	152.863	159.119	163.811	154.427	145.043	160.683	152.863	160.683	141.133	134.877	123.147	138.005
22	169.285	175.541	180.233	168.503	157.555	173.977	163.811	173.977	152.863	148.171	135.659	151.299
23	185.707	191.963	196.655	182.579	170.067	188.053	176.323	184.925	164.593	161.465	148.171	165.375
24	202.912	208.386	213.078	196.655	182.579	201.348	188.835	198.219	176.323	175.541	161.465	180.233
25	219.334	225.59	229.5	211.514	195.873	216.206	201.348	211.514	188.053	189.617	174.759	194.309
26	234.974	241.23	245.922	225.59	209.168	230.282	214.642	224.808	200.566	204.476	187.271	209.168
27	250.614	256.87	261.562	240.448	222.462	243.576	226.372	238.102	212.296	218.552	200.566	224.026
28	265.472	271.728	275.638	253.742	234.974	257.652	239.666	251.396	224.026	231.846	213.078	238.102
29	280.331	286.587	289.715	267.818	246.704	270.946	252.178	262.344	234.974	245.922	225.59	252.178
30	293.625	299.881	303.009	280.331	258.434	283.459	263.908	274.856	245.922	259.216	238.102	266.254
31	306.137	312.393	314.739	292.843	270.164	295.189	274.856	286.587	256.088	271.728	249.832	279.549
32	317.085	324.123	325.687	305.355	280.331	307.701	286.587	297.535	266.254	284.241	260.78	292.061
33	328.033	335.071	336.635	316.303	290.497	317.867	296.753	308.483	274.856	295.971	270.946	303.791
34	337.417	344.455	345.237	327.251	299.881	328.033	306.137	317.867	283.459	306.919	281.113	314.739
35	346.019	353.057	353.839	337.417	308.483	338.199	315.521	326.469	291.279	316.303	289.715	325.687
36	353.839	360.096	360.878	346.019	316.303	346.019	323.341	335.071	298.317	326.469	296.753	334.289
37	360.096	367.134	367.134	354.621	324.123	354.621	331.161	342.891	305.355	335.071	305.355	343.673
38	366.352	372.608	372.608	361.66	330.379	361.66	338.199	349.929	311.611	342.109	312.393	351.493
39	371.826	378.082	378.082	368.698	335.853	368.698	344.455	358.532	317.085	349.147	317.867	358.532
40	376.518	382.774	381.992	374.954	341.327	373.39	349.929	361.66	321.777	355.403	322.559	364.006
41	379.646	386.684	385.902	380.428	346.019	378.864	354.621	368.698	325.687	360.878	328.033	370.262
42	383.556	389.812	388.248	385.12	350.711	384.338	358.532	371.044	329.597	365.57	333.507	374.954
43	386.684	392.94	391.376	389.03	353.839	388.248	363.224	374.954	332.725	370.262	335.071	378.864
44	389.03	395.286	393.722	392.94	356.967	391.376	365.57	378.082	335.071	374.954	338.199	382.774
45	390.594	396.85	395.286	396.85	363.224	394.504	368.698	381.992	337.417	377.3	340.545	386.684
46	392.158	398.414	396.85	398.414	362.442	397.632	371.826	383.556	339.763	380.428	342.891	389.03
47	393.722	399.978	398.414	401.542	364.788	399.978	373.39	385.902	341.327	383.556	345.237	391.376
48	395.286	401.542	399.196	403.106	366.352	401.542	374.954	387.466	342.891	385.12	346.801	392.94
49	396.068	402.324	399.978	405.452	367.916	403.106	376.518	389.03	344.455	387.466	348.365	395.286
50	396.85	403.106	400.76	407.016	368.698	405.452	377.3	390.594	346.019	388.248	349.147	396.85
51	397.632	403.888	401.542	407.798	370.262	406.234	378.864	391.376	346.801	389.812	353.057	398.414
52	398.414	404.67	402.324	409.362	371.044	407.016	379.646	392.94	346.801	391.376	351.493	399.196
53	399.196	404.67	402.324	410.926	371.826	408.58	380.428	392.94	348.365	392.158	352.275	400.76
54	399.978	405.452	403.106	410.926	372.608	409.362	381.992	393.722	349.147	392.94	352.275	401.542
55	399.978	406.234	403.106	411.708	373.39	410.144	381.992	394.504	349.147	393.722	353.839	401.542
56	399.978	406.234	403.888	412.49	373.39	410.144	381.992	395.286	349.147	394.504	354.621	403.106
57	400.76	406.234	403.888	413.272	374.172	411.708	382.774	395.286	349.929	395.286	354.621	403.888
58	401.542	407.016	403.888	414.054	374.954	411.708	383.556	396.068	349.929	396.068	354.621	403.888
59	401.542	407.016	403.888	414.054	374.954	411.708	382.774	396.85	349.929	396.068	355.403	404.67
60	401.542	407.016	404.67	414.836	375.736	412.49	384.338	396.068	350.711	396.068	355.403	405.452

## Sheet: Suppl. Fig. 10g
WT_1	WT_2	WT_3	F670V_1	F670V_2	F670V_3	F670A_1	F670A_2	F670A_3	F670E_1	F670E_2	F670E_3
8.51496	10.1569	12.6199	4.41006	1.94712	5.23104	-1.3368	4.41006	2.7681	1.12614	-0.51582	1.94712
5.23104	6.05202	8.51496	7.69398	4.41006	6.05202	-1.3368	1.12614	2.7681	0.30516	-0.51582	1.94712
3.58908	3.58908	6.05202	8.51496	6.873	7.69398	-1.3368	3.58908	2.7681	0.30516	-0.51582	1.12614
2.7681	1.94712	4.41006	1.12614	9.33594	10.9779	-1.3368	1.12614	3.58908	0.30516	-1.3368	1.12614
2.7681	1.12614	3.58908	-2.97876	8.51496	11.7989	-0.51582	4.41006	3.58908	0.30516	-1.3368	1.12614
6.873	1.12614	2.7681	-2.97876	2.7681	6.873	0.30516	1.12614	4.41006	0.30516	-1.3368	1.12614
1.94712	0.30516	2.7681	-2.97876	-0.51582	1.94712	0.30516	1.12614	4.41006	0.30516	-1.3368	1.12614
3.58908	0.30516	2.7681	-2.97876	-1.3368	1.12614	0.30516	1.94712	5.23104	0.30516	-1.3368	1.12614
4.41006	0.30516	2.7681	-2.97876	-1.3368	1.12614	0.30516	5.23104	5.23104	-0.51582	-1.3368	1.12614
1.94712	0.30516	2.7681	-2.97876	-1.3368	1.12614	0.30516	1.12614	4.41006	0.30516	-1.3368	1.12614
2.7681	0.30516	2.7681	-2.97876	-1.3368	1.12614	0.30516	4.41006	3.58908	-0.51582	-1.3368	1.12614
2.7681	0.30516	2.7681	-2.97876	-1.3368	0.30516	-0.51582	0.30516	3.58908	-0.51582	-1.3368	1.12614
1.94712	0.30516	1.94712	-2.97876	-1.3368	1.12614	-0.51582	5.23104	2.7681	0.30516	-1.3368	0.30516
2.7681	0.30516	1.94712	-2.97876	-1.3368	0.30516	-1.3368	-0.51582	2.7681	0.30516	-1.3368	0.30516
2.7681	0.30516	1.94712	-2.97876	-1.3368	0.30516	-1.3368	-0.51582	1.94712	0.30516	-1.3368	0.30516
2.7681	0.30516	1.94712	-2.97876	-1.3368	-1.3368	-1.3368	-0.51582	1.94712	0.30516	-1.3368	0.30516
1.94712	0.30516	1.94712	-2.97876	-1.3368	-0.51582	-1.3368	-0.51582	1.94712	-0.51582	-1.3368	0.30516
1.94712	0.30516	1.94712	-2.97876	-1.3368	0.30516	-2.15778	-1.3368	1.94712	0.30516	-1.3368	0.30516
1.94712	0.30516	1.94712	-2.97876	-1.3368	1.12614	-2.15778	4.41006	1.94712	0.30516	-1.3368	0.30516
1.94712	0.30516	1.94712	-2.97876	-1.3368	0.30516	-2.15778	-1.3368	1.94712	-0.51582	-1.3368	0.30516
1.12614	-0.51582	1.94712	-2.97876	-1.3368	0.30516	-2.15778	-1.3368	1.94712	0.30516	-1.3368	1.12614
1.94712	0.30516	1.94712	-2.97876	-1.3368	-0.51582	-2.15778	3.58908	1.94712	-0.51582	-1.3368	0.30516
1.94712	0.30516	1.94712	-2.97876	-1.3368	-0.51582	-2.15778	-1.3368	1.94712	-0.51582	-2.15778	1.12614
1.94712	0.30516	1.94712	-2.97876	-1.3368	0.30516	-2.15778	-1.3368	1.94712	0.30516	-1.3368	1.12614
1.94712	-0.51582	1.94712	-2.97876	-1.3368	1.12614	-2.15778	4.41006	1.94712	-0.51582	-1.3368	0.30516
1.94712	0.30516	1.94712	-2.97876	-1.3368	1.12614	-2.15778	-1.3368	1.94712	-0.51582	-1.3368	0.30516
1.94712	-0.51582	1.94712	-2.97876	-1.3368	1.12614	-2.15778	-1.3368	1.94712	0.30516	-1.3368	0.30516
1.94712	-0.51582	1.94712	-2.97876	-1.3368	1.12614	-2.15778	-1.3368	1.94712	-0.51582	-1.3368	0.30516
1.94712	0.30516	1.94712	-2.97876	-1.3368	1.12614	-2.15778	-0.51582	1.94712	0.30516	-1.3368	1.12614
1.94712	-0.51582	1.94712	-2.97876	-1.3368	1.12614	-2.15778	-0.51582	1.94712	-0.51582	-1.3368	1.12614
1.94712	0.30516	1.94712	-2.15778	-1.3368	1.94712	-2.15778	5.23104	2.7681	0.30516	-1.3368	1.12614
1.94712	0.30516	1.94712	-2.15778	-0.51582	1.94712	-2.15778	-0.51582	1.94712	-0.51582	-1.3368	1.12614
1.94712	0.30516	1.94712	-2.15778	-0.51582	2.7681	-2.15778	-0.51582	1.94712	1.12614	0.30516	1.12614
1.94712	-0.51582	1.94712	-2.15778	-0.51582	2.7681	-2.15778	0.30516	1.94712	1.94712	-1.3368	1.12614
1.94712	0.30516	1.94712	-2.15778	-0.51582	3.58908	-2.15778	1.94712	1.94712	0.30516	-0.51582	1.12614
1.94712	-0.51582	1.94712	-1.3368	0.30516	1.94712	-2.15778	1.12614	2.7681	0.30516	-0.51582	1.12614
1.94712	0.30516	1.94712	-1.3368	1.12614	3.58908	-1.3368	4.41006	2.7681	0.30516	-0.51582	1.12614
1.94712	0.30516	1.94712	-1.3368	1.12614	4.41006	-1.3368	7.69398	2.7681	0.30516	-0.51582	1.12614
1.94712	-0.51582	1.94712	-1.3368	1.12614	6.05202	-1.3368	7.69398	2.7681	0.30516	-0.51582	1.12614
1.94712	0.30516	1.94712	-0.51582	1.94712	7.69398	-1.3368	2.7681	3.58908	0.30516	-0.51582	1.12614
1.94712	-0.51582	1.94712	0.30516	2.7681	9.33594	-1.3368	3.58908	3.58908	0.30516	-0.51582	1.94712
1.94712	-0.51582	1.94712	0.30516	3.58908	10.1569	-1.3368	4.41006	4.41006	0.30516	0.30516	1.94712
1.94712	-0.51582	1.94712	1.12614	4.41006	11.7989	-1.3368	5.23104	4.41006	1.12614	0.30516	1.94712
1.94712	-0.51582	1.94712	1.12614	5.23104	12.6199	-1.3368	8.51496	4.41006	1.12614	0.30516	1.94712
1.94712	-0.51582	1.94712	1.94712	5.23104	13.4408	-0.51582	9.33594	5.23104	1.12614	0.30516	1.94712
1.94712	-0.51582	1.94712	1.94712	6.05202	15.0828	-0.51582	6.873	5.23104	1.12614	1.12614	1.94712
1.94712	0.30516	1.94712	2.7681	6.873	15.9038	-0.51582	14.2618	6.05202	2.7681	1.12614	1.94712
1.94712	-0.51582	1.94712	3.58908	7.69398	16.7248	-0.51582	8.51496	6.05202	1.12614	1.12614	1.94712
1.94712	0.30516	2.7681	4.41006	8.51496	18.3667	0.30516	14.2618	6.873	1.12614	1.94712	2.7681
1.94712	0.30516	1.94712	4.41006	10.1569	19.1877	0.30516	10.9779	6.873	1.94712	1.94712	1.94712
1.94712	0.30516	1.94712	5.23104	10.1569	20.8297	0.30516	10.9779	7.69398	1.12614	1.94712	2.7681
1.94712	-0.51582	1.94712	6.05202	10.9779	20.8297	1.12614	16.7248	7.69398	1.94712	2.7681	2.7681
1.94712	0.30516	1.94712	6.873	11.7989	22.4716	1.12614	15.9038	8.51496	1.94712	2.7681	2.7681
1.94712	-0.51582	1.94712	7.69398	12.6199	21.6506	1.12614	14.2618	8.51496	1.12614	2.7681	2.7681
1.94712	-0.51582	1.94712	7.69398	13.4408	22.4716	1.94712	13.4408	9.33594	1.94712	3.58908	2.7681
1.94712	-0.51582	1.94712	8.51496	14.2618	24.1136	1.94712	17.5457	9.33594	1.94712	3.58908	2.7681
1.94712	-0.51582	1.94712	9.33594	15.0828	25.7555	1.94712	22.4716	10.1569	1.94712	3.58908	2.7681
1.94712	0.30516	1.94712	10.1569	15.9038	26.5765	2.7681	25.7555	10.1569	1.94712	4.41006	3.58908
1.94712	-0.51582	1.94712	10.9779	15.9038	27.3975	2.7681	20.0087	10.9779	1.94712	4.41006	3.58908
1.94712	0.30516	1.94712	10.9779	16.7248	28.2185	2.7681	26.5765	10.9779	1.94712	4.41006	3.58908
1.94712	0.30516	1.94712	11.7989	17.5457	29.0395	3.58908	25.7555	11.7989	2.7681	5.23104	3.58908

[truncated: 1 more sheets: Uncropped gel Suppl. Fig 7]
